# Supplementary material for: Synthesis and Characterisation of ASA-PEEK Composites for Fused Filament Fabrication
Source: Polymers (Basel). 2022 Jan 26;14(3):496. doi: 10.3390/polym14030496 (PMC8838854; doi:10.3390/polym14030496)
Supplement: Supplementary file 1 [file polymers-14-00496-s001.zip]

Archive with 1 entries (1 files):
- polymers-1528850-supplementary.pdf
